# Supplementary material for: Influence of Probiotic Feed Supplement on Nosema spp. Infection Level and the Gut Microbiota of Adult Honeybees (Apis mellifera L.)
Source: Microorganisms. 2023 Feb 28;11(3):610. doi: 10.3390/microorganisms11030610 (PMC10056795; doi:10.3390/microorganisms11030610)
Supplement: Supplementary file 1 [file microorganisms-11-00610-s001.zip]

Archive with 1 entries (1 files):
- microorganisms-2219848-supplementary.pdf
